# Supplementary material for: CLPP-Null Eukaryotes with Excess Heme Biosynthesis Show Reduced L-arginine Levels, Probably via CLPX-Mediated OAT Activation
Source: Biomolecules. 2024 Feb 19;14(2):241. doi: 10.3390/biom14020241 (PMC10886707; doi:10.3390/biom14020241)
Supplement: Supplementary file 1 [file biomolecules-14-00241-s001.zip › TableS1-PodAn_PODANSmetabolome.xlsx]

## Sheet: filtered
Metabolite	ratio	log 2 of Ratio	t-test	-LOG10 p			significance
Acetyl CoA‡	1.11992	0.163399	0.874846	0.0580684			dysregulated amino acids
Aconitate	1.31364	0.393566	0.00639335	2.19427			dysregulated glycolysis or TCA cycle metabolite
1,6-P Hexose	1.26503	0.339168	0.0230453	1.63742			upregulated
2-Oxo/Ketoglutarate	1.03158	0.0448575	0.693513	0.158945			downregulated
Succinate	0.735426	-0.443348	0.0608282	1.21589
Valine	1.25807	0.331207	0.00890488	2.05037
Malate	1.02276	0.0324746	0.747372	0.126463
Oxaloacetate	1.11978	0.163216	0.203517	0.6914
Glyoxylate	0.892778	-0.163626	0.351839	0.453656
Hexose	0.930903	-0.103297	0.577548	0.238412
Citrate/Isocitrate	1.15035	0.202073	0.000649475	3.18744
6-P Hexose	1.14723	0.198153	0.0462849	1.33456
GAP/DHAP	1.25857	0.331785	0.0965768	1.01513
Asparagine	0.896772	-0.157187	0.00115315	2.93811
Homoserine	0.855364	-0.225389	0.0208239	1.68144
Pyruvate	0.890075	-0.168002	0.352228	0.453177
Chorismate	1.05059	0.0712027	0.763561	0.117156
Lactate	0.810302	-0.303469	0.307766	0.511779
NAD‡	0.597554	-0.74286	0.0975215	1.0109
Ornithine	0.51383	-0.960637	0.224237	0.649292
Aspartate	0.935805	-0.0957196	0.306041	0.514221
Threonine	0.827944	-0.272394	0.0260061	1.58493
Fumarate	0.816424	-0.292609	0.0284383	1.5461
Alanine	0.867159	-0.205632	0.0635468	1.19691
Proline	0.789064	-0.341785	0.00627393	2.20246
Glutamate	0.976021	-0.0350158	0.623953	0.204848
Glutamine	1.08564	0.118542	0.264945	0.576844
Histidine	0.786781	-0.345966	0.00443702	2.35291
Glycine	0.743686	-0.427234	0.00100187	2.99919
Homocysteine	0.801744	-0.318786	0.200398	0.698106
Arginine	0.72765	-0.458683	0.00508046	2.2941
Leucine/Isoleucine	1.08997	0.124294	0.0790264	1.10223
Lysine	1.07479	0.104061	0.209801	0.678193
Methionine	1.04509	0.0636272	0.62286	0.205609
Phenylalanine	1.04364	0.0616259	0.606472	0.217189
Serine	0.899708	-0.152471	0.495938	0.304573
NADPH‡	0.592963	-0.753986	0.0161991	1.79051
Tryptophan	1.01673	0.0239399	0.911243	0.0403657
Tyrosine	0.935901	-0.0955728	0.507009	0.294985
PEP	0.499351	-1.00187	0.00106659	2.972
5-P Ribose/Ribulose	1.01422	0.0203755	0.861167	0.0649124
7-P SH	1.00745	0.0107047	0.907785	0.0420172
6-PGluc	1.07933	0.110132	0.31619	0.500052
NADP	0.914046	-0.129661	0.601219	0.220967
ATP	0.474106	-1.07672	0.0212619	1.6724
AMP	1.29998	0.378485	0.0585494	1.23248
ADP	1.05697	0.0799388	0.189916	0.721438
2-/3-PG	0.435993	-1.19762	6.99638e-06	5.15513
CTP‡	0.605126	-0.724693	0.202765	0.693007
GTP‡	0.21098	-2.24482	0.0237147	1.62498
UTP	0.572544	-0.804542	0.081255	1.09015
