# Supplementary material for: CLPP-Null Eukaryotes with Excess Heme Biosynthesis Show Reduced L-arginine Levels, Probably via CLPX-Mediated OAT Activation
Source: Biomolecules. 2024 Feb 19;14(2):241. doi: 10.3390/biom14020241 (PMC10886707; doi:10.3390/biom14020241)
Supplement: Supplementary file 1 [file biomolecules-14-00241-s001.zip › TableS3-MouseCLPPnullCerebellum-Metabolon.xlsx]

## Sheet: Metabolome_cerebellum
Metabolite	Cbll-KO 72.3 f	Cbll-KO 72.8 f	Cbll-KO 74.1 f	Cbll-KO 74.2 f	Cbll-KO 72.6 m	Cbll-KO 75.6 m	Cbll-KO 72.18 m	Cbll-KO 73.7 m	Cbll-WT 1 f	Cbll-WT 3 f	Cbll-WT 74.3 f	Cbll-WT 5 m	Cbll-WT 72.7 m	Cbll-WT 72.13 m	Cbll-WT 72.19 m	Cbll-WT 73.4 m	AVERAGE KO	AVERAGE WT	FC	t-TEST p-value
Phosphoenolpyruvic acid	1050762	642166	907162	850578	799494	662592	625321	722378	1209316	1083383	891456	856209	726163	729215	703293	748143	782557	868397	0.901151	0.327438
Pyruvic acid	7791	7450	5706	5730	4031	6761	4753	6484	6990	6240	8201	5010	5885	4482	4581	6955	6088.25	6043	1.00749	0.94558
Oxaloacetic acid	30025	39887	46552	32113	34014	38027	34363	49120	40446	41562	32716	40471	36880	35004	33596	42858	38012.6	37941.6	1.00187	0.980097
NAD	40612	42815	49426	40726	36339	30958	31354	40528	46674	50984	44227	46395	42033	27259	35915	22994	39094.8	39560.1	0.988236	0.912248
NADH	155552	174120	146109	176123	148118	138181	144217	143475	127385	133415	187470	150582	144741	109634	93851	127557	153237	134329	1.14075	0.120112
Chorismic acid	54908	48022	45777	57180	78307	74998	87106	49994	53528	54664	45593	52045	95110	77469	94703	62760	62036.5	66984	0.926139	0.587726
Ribose 5-phosphate, D- / Ribulose 5-phosphate, D-	344072	407799	345516	361383	283736	288165	311049	437168	397609	346024	375945	386522	323722	319722	306367	452105	347361	363502	0.955596	0.543294
Homoserine, L-	1729385	1793924	2040358	2180504	1724366	1908819	1769352	2272255	1997861	2104036	1687076	2124586	1644645	1621749	1835774	1754617	1.92737e+06	1846293	1.04391	0.450615
Aconitic acid, cis-	539029	538066	581623	567590	478306	485364	450980	617804	471107	490750	487960	542031	451418	439343	437467	597633	532345	489714	1.08705	0.151711
Homocysteine	37402	43088	52159	47452	41674	33903	39400	43429	42651	46456	47134	45503	47967	46081	45818	53349	42313.4	46869.9	0.902784	0.0728991
Acetyl coenzyme A	6302	13152	9466	11478	5881	8637	7624	4811	13616	11740	17889	16423	10518	8799	6417	13770	8418.88	12396.5	0.679133	0.0349958
Cysteine, L-	14621	27410	21340	21509	27788	20748	28642	23120	18510	24861	21470	18708	31424	22011	25079	29771	23147.2	23979.2	0.965303	0.730193
Sedoheptulose 7-phosphate, D-	36615	37612	41704	40528	41152	39504	39765	47493	43902	36659	37878	36999	37499	37880	34502	46618	40546.6	38992.1	1.03987	0.416227
NADP	24096	21964	28371	29501	25858	15811	21663	19828	33732	22845	40807	24674	22086	14720	13796	25607	23386.5	24783.4	0.943637	0.703689
Phosphoglyceric acid, 2- / Phosphoglyceric acid, 3-	551127	402489	484602	487151	545979	417745	421735	459453	579913	560698	528016	470109	480834	478259	397155	612094	471285	513385	0.917996	0.208561
Hexose x-phosphate (Fructose 6-phosphate)	181067	184197	184741	198426	224538	186720	191043	162174	198319	180686	233210	170604	251513	237686	180699	215118	189113	208479	0.907108	0.146353
NADPH	0	0	0	242	0	0	0	0	0	0	0	0	0	242	0	0	30.25	30.25	1	1
Glyceraldehyde 3-phosphate / Dihydroxyacetone phosphate	473407	452371	435385	520844	598346	492515	524869	366700	517324	430076	601995	445055	586440	575170	497721	621950	483055	534466	0.903807	0.169461
Hexose 1,6-bisphosphate	77685	48568	66499	79151	109312	60883	75902	44797	77527	58545	99167	44807	95815	102007	74156	116166	70349.6	83523.8	0.842271	0.257571
Phosphogluconic acid, 6-	39374	37834	35429	39323	41440	34211	43130	33467	54022	31529	46721	46004	49415	39875	30661	44519	38026	42843.2	0.887561	0.16226
Citric acid / Isocitric acid	14502048	13951560	14349966	13764024	12290350	11491553	11341254	14722836	11840140	11485920	12710569	12899520	10643140	10982663	9737568	14390579	1.33017e+07	1.18363e+07	1.12381	0.0589525
Ketoglutaric acid, 2-	3257373	3553019	3341163	3323296	5839071	5167618	5897742	3167922	3376079	3414812	3504073	3328948	5169346	5485981	6067138	3623601	4.1934e+06	4.24625e+06	0.987554	0.929584
Succinic acid	705078	700019	673996	756007	510453	614191	574617	734952	617586	639839	576774	598603	479279	457981	517622	496612	658664	548037	1.20186	0.0129031
Fumaric acid	147784	151253	154741	157555	141870	141705	156885	149939	104908	106953	129848	118772	119922	114257	122678	139751	150216	119636	1.25561	4.19957e-05
Malic acid, L-	4054087	3445567	3988111	4360498	3447355	3155566	3267131	3917649	2398209	2039518	2511171	2451645	1998852	2077703	1843691	2805589	3.7045e+06	2.2658e+06	1.63496	4.29155e-06
Alanine, L-	1214389	1294839	1253601	1247996	919262	1001940	1048022	1213995	1065158	973903	1059515	1042637	857779	869140	750231	998835	1.14926e+06	952150	1.20701	0.00816869
Arginine, L-	119030	202699	149043	154583	135475	112126	127993	182021	248664	147813	236689	264002	232599	219447	180055	245273	147871	221818	0.666634	0.00100717
Asparagine, L-	18251	12757	18637	23400	7521	16415	16807	19162	13757	21000	16954	16840	15952	22186	12509	11123	16618.8	16290.1	1.02017	0.88153
Aspartic acid, L-	1259840	1314608	1550483	1272283	1178738	1246843	1214552	1427629	1743707	1509303	1782359	1678037	1526968	1675647	1502751	1684443	1308122	1.6379e+06	0.798657	6.2097e-05
Glutamic acid, L-	6333025	6844477	6755334	6699979	5576166	5896564	5620134	6751049	6857581	6992887	7160313	7261124	5672129	5809960	5797596	6733325	6309591	6.53561e+06	0.965417	0.466888
Glutamine, L-	2045354	2469857	2005649	1975394	1363158	1520402	1658139	1730293	2469586	2324410	2336350	2401542	1841537	1893453	1845909	2195223	1.84603e+06	2.1635e+06	0.853261	0.061157
Glycine, L-	477017	521064	599074	658552	401841	408945	503547	731937	463458	485753	440969	526042	370194	485985	419388	537504	537747	466162	1.15356	0.149629
Histidine, L-	641684	844472	707036	652750	498001	572316	548479	743053	910313	832465	865315	872679	770936	791332	680043	893847	650974	827116	0.78704	0.00318204
Leucine, L- / Isoleucine, L-	60758106	72769090	42976938	78732619	66914439	74000488	66938974	79885095	62881383	75050077	77919511	78807609	72586052	64604658	66289395	76448273	6.7872e+07	7.18234e+07	0.944984	0.426109
Lysine, L-	6572338	7934738	6863644	7081086	5071160	5755824	5917367	6386671	7840930	7765560	7056825	7755115	6277623	6408815	6708079	7228711	6.44785e+06	7.13021e+06	0.904301	0.0986124
Methionine, L-	60482	69976	73117	87223	64739	61015	59496	81348	97106	93096	90464	87119	67523	74608	73733	77086	69674.5	82591.9	0.8436	0.0276418
Phenylalanine, L-	111075	157455	117608	127390	87869	103011	112185	108830	152031	135661	160835	165012	133782	143649	93681	136906	115678	140195	0.825123	0.0370507
Proline, L-	2425270	2860256	2535774	2886359	2295097	2751147	2899745	2703137	2713324	2455927	2865428	2384115	2243752	2594813	2348629	2688404	2.6696e+06	2536799	1.05235	0.247745
Serine, L-	122031	103622	140612	138394	127537	165283	139072	198807	354622	327835	315749	284722	258110	272436	304370	340595	141920	307305	0.461821	6.26098e-08
Threonine, L-	515145	578417	640477	587131	469009	504022	484858	672009	616612	566708	509619	631766	442318	474996	467766	445787	556384	519446	1.07111	0.343486
Tryptophan, L-	39614	25291	35566	48099	29493	30424	25467	41114	52621	51602	85988	50658	45053	37731	34371	41269	34383.5	49911.6	0.688888	0.0339079
Tyrosine, L-	46442	61341	54758	75072	43248	55223	49751	69789	63433	60076	68028	56487	54834	59988	46436	49289	56953	57321.4	0.993574	0.938577
Valine, L-	903599	898581	828191	586251	747804	785103	504038	611430	580794	574447	554083	726368	524512	870502	671559	667526	733125	646224	1.13447	0.213984
Adenosine triphosphate	605772	765864	634905	617882	735516	387642	643993	399744	643571	445932	901444	579344	542155	526575	261424	447811	598915	543532	1.10189	0.509027
Adenosine diphosphate	568978	527797	523188	512559	535539	335281	462821	384269	533547	344193	507873	367079	370631	466637	340068	313941	481304	405496	1.18695	0.0889894
Adenosine monophosphate	3328664	3611855	3520116	3643239	3145048	3300787	3351496	3395843	3681180	3372078	3949760	3445317	3519277	3462132	3242514	3225358	3412131	3487202	0.978472	0.480193
Uridine triphosphate	38736	53718	49199	38204	50704	21169	41357	19040	38356	22578	65200	28504	34883	25664	13237	24073	39015.9	31561.9	1.23617	0.317263
Cytidine triphosphate	0	4362	5128	4506	7137	2116	4009	2246	5133	4829	4632	4252	3749	2874	4235	4627	3688	4291.38	0.859398	0.477305
Guanosine triphosphate	32961	57701	36667	28118	43216	23200	43127	29304	36586	21515	66553	31307	40624	46170	16653	29859	36786.8	36158.4	1.01738	0.927297
Hexose	209849	237866	221771	313946	153637	197835	178742	272037	338295	304012	291341	294735	264976	196079	196109	277070	223210	270327	0.825705	0.08568
Lactic acid, L-	11116951	10846650	9750893	12483243	7923962	8682180	8701942	10585035	13577781	11336126	12310887	11621272	10031585	9104266	7546879	10630023	10011357	1.07699e+07	0.929572	0.392671
Glyoxylic acid	5251	2619	5999	4770	5222	4743	3364	6247	5619	6625	4370	4785	2425	2612	4861	4200	4776.88	4437.12	1.07657	0.616749
Bisphosphoglyceric acid, 1,3-	26239	38346	37791	44628	40076	40684	25777	52562	33731	46599	22604	45065	34612	15306	36394	25778	38262.9	32511.1	1.17692	0.265241
