# Supplementary material for: CLPP-Null Eukaryotes with Excess Heme Biosynthesis Show Reduced L-arginine Levels, Probably via CLPX-Mediated OAT Activation
Source: Biomolecules. 2024 Feb 19;14(2):241. doi: 10.3390/biom14020241 (PMC10886707; doi:10.3390/biom14020241)
Supplement: Supplementary file 1 [file biomolecules-14-00241-s001.zip › TableS4-MouseCLPPnullCerebellum-MetabolomMPIMG.xlsx]

## Sheet: Stats
Status	n	Compound
higher in KO	3	L-Alanine
higher in KO	3	Oxidized glutathione
higher in KO	3	Protoporphyrin IX
unchanged	16	Biliverdin
unchanged	16	Citric acid
unchanged	16	Cytidine
unchanged	16	FAD
unchanged	16	Flavin Mononucleotide
unchanged	16	L-Asparagine
unchanged	16	L-Aspartic acid
unchanged	16	L-Glutamic acid
unchanged	16	L-Glutamine
unchanged	16	L-Phenylalanine
unchanged	16	L-Proline
unchanged	16	N-Acetylglutamine
unchanged	16	Phosphocreatine
unchanged	16	Pyridoxal 5'-phosphate
unchanged	16	Pyroglutamic acid
unchanged	16	Uracil
higher in WT	4	1-Methylhistamine
higher in WT	4	Citrulline
higher in WT	4	L-Arginine
higher in WT	4	L-Serine

## Sheet: Results
Compound	mean KO (log2)	mean WT (log2)	Reps KO	Reps WT	p	p significance	p_adjusted	p_adjusted significance	log10_p	log2_FC	Status	Status2	rank	label	Class
Protoporphyrin IX	21.9071	19.6736	10	10	4.07e-07	****	9.361e-06	****	5.02868	2.23355	up	up	1	Protoporphyrin IX	unlabeled
L-Alanine	24.9686	24.545	10	10	0.000101	***	0.0011615	**	2.93498	0.423576	up	up	3	L-Alanine	unlabeled
L-Arginine	20.6104	21.7628	10	10	0.00364	**	0.02093	*	1.67923	-1.15241	down	down	2	L-Arginine	unlabeled
L-Serine	21.7618	22.6899	10	10	0.00364	**	0.02093	*	1.67923	-0.928137	down	down	4	L-Serine	unlabeled
1-Methylhistamine	24.7947	25.0554	10	10	0.0103	*	0.04738	*	1.3244	-0.260749	down	down	9	1-Methylhistamine	unlabeled
Citrulline	19.3796	19.9663	10	10	0.0152	*	0.0499429	*	1.30153	-0.58676	down	down	6	Citrulline	unlabeled
Oxidized glutathione	25.8562	25.3151	10	10	0.0151	*	0.0499429	*	1.30153	0.541137	up	up	8	Oxidized glutathione	unlabeled
L-Glutamine	28.3674	28.9625	10	10	0.0257	*	0.0664444	ns	1.17754	-0.595062	n.s.	n.s.	7		unlabeled
L-Proline	27.0006	26.7793	10	10	0.026	*	0.0664444	ns	1.17754	0.221337	n.s.	n.s.	13		unlabeled
N-Acetylglutamine	23.5043	23.8453	10	10	0.0309	*	0.07107	ns	1.14831	-0.341004	n.s.	n.s.	11		unlabeled
L-Aspartic acid	21.4285	22.4101	10	10	0.0494	*	0.103291	ns	0.985938	-0.981675	n.s.	n.s.	5		unlabeled
L-Phenylalanine	25.4829	25.6488	10	10	0.0552	ns	0.1058	ns	0.975514	-0.165927	n.s.	n.s.	14		unlabeled
L-Glutamic acid	28.3405	28.8373	10	10	0.0763	ns	0.134992	ns	0.869691	-0.496759	n.s.	n.s.	10		unlabeled
Phosphocreatine	23.6776	23.175	10	10	0.13	ns	0.213571	ns	0.670457	0.502543	n.s.	n.s.	12		unlabeled
Cytidine	23.1077	23.3607	10	10	0.198	ns	0.3036	ns	0.517698	-0.253	n.s.	n.s.	16		unlabeled
Citric acid	25.3565	25.1555	10	10	0.243	ns	0.349313	ns	0.456786	0.201032	n.s.	n.s.	17		unlabeled
Flavin Mononucleotide	18.3837	18.079	10	10	0.311	ns	0.420765	ns	0.375961	0.304619	n.s.	n.s.	15		unlabeled
Pyroglutamic acid	28.8899	29.0652	10	10	0.377	ns	0.481722	ns	0.317203	-0.175297	n.s.	n.s.	18		unlabeled
Biliverdin	19.0229	18.8607	10	10	0.456	ns	0.552	ns	0.258061	0.162181	n.s.	n.s.	19		unlabeled
L-Asparagine	18.771	18.9397	10	10	0.613	ns	0.70495	ns	0.151842	-0.168677	n.s.	n.s.	20		unlabeled
Pyridoxal 5'-phosphate	21.0088	21.0596	10	10	0.687	ns	0.752429	ns	0.123535	-0.0507886	n.s.	n.s.	22		unlabeled
Uracil	24.2669	24.2094	10	10	0.722	ns	0.754818	ns	0.122158	0.0575488	n.s.	n.s.	21		unlabeled
FAD	21.8738	21.8564	10	10	0.824	ns	0.824	ns	0.0840728	0.0174314	n.s.	n.s.	23		unlabeled

## Sheet: Settings
setting	value
Comparison	KO vs. WT
p-value threshold	0.05
fold-change threshold	1
data is already log	FALSE
use adjusted p-values	TRUE
